# Supplementary material for: Clinical Impact of the Transient Return of Spontaneous Circulation Before Extracorporeal Cardiopulmonary Resuscitation in Patients with Refractory Out-of-Hospital Cardiac Arrest: A Nationwide Observational Study
Source: J Clin Med. 2026 May 7;15(10):3584. doi: 10.3390/jcm15103584 (PMC13207045; doi:10.3390/jcm15103584)
Supplement: Supplementary file 1 [file jcm-15-03584-s001.zip]

Archive with 2 entries (2 files):
- STROBE_Checklist_ECPR_Transient ROSC.pdf
- Supplementary materials_Transient ROSC Before ECPR.pdf
